# Supplementary material for: Detection Rate and Clinical Impact of PET/CT with 18F-FACBC in Patients with Biochemical Recurrence of Prostate Cancer: A Retrospective Bicentric Study
Source: Biomedicines. 2022 Jan 15;10(1):177. doi: 10.3390/biomedicines10010177 (PMC8773479; doi:10.3390/biomedicines10010177)
Supplement: Supplementary file 1 [file biomedicines-10-00177-s001.zip]

Archive with 1 entries (1 files):
- biomedicines-1542963-supplementary.pdf
